# Supplementary material for: PALB2 as a factor to predict the prognosis of patients with skull base chordoma
Source: Front Oncol. 2022 Sep 8;12:996892. doi: 10.3389/fonc.2022.996892 (PMC9493133; doi:10.3389/fonc.2022.996892)
Supplement: Supplementary file 3 [file Table_1.xlsx]

## Sheet: Sheet1
ID	PALB2	Age	Gender	Extent of resection	Pathology	AL-mefty	Course of disease	Surgery approach	Tumor volume	calcification	Blood supply	pfstate	pfs	ostate	os
1	1.73896	13	Female	Partial resection	Conventional	Type III	2	Craniotomy	44193.9	1	Rich	1	46	0	95
2	5.28	54	Male	Total resection/Subtotal resection	Chondroid	Type II	3	Endoscopic transsphenoidal	13519.7	0	Poor	1	3	0	64
3	32.5151	67	Male	Total resection/Subtotal resection	Conventional	Type II	48	Craniotomy	19335.9	1	Rich	0	68	0	68
4	33.724	53	Female	Partial resection	Chondroid	Type III	120	Craniotomy	92152.4	1	Rich	1	3	0	118
5	36.4522	56	Male	Total resection/Subtotal resection	Chondroid	Type III	4	Craniotomy	151993	1	Poor	0	99	0	99
6	41.16	31	Female	Total resection/Subtotal resection	Chondroid	Type II	24	Endoscopic transsphenoidal	9796.9	1	Poor	0	2	0	109
7	41.1767	38	Male	Total resection/Subtotal resection	Conventional	Type II	36	Craniotomy	17326.2	1	Poor	0	94	0	94
8	42.6469	44	Male	Partial resection	Chondroid	Type III	2	Craniotomy	39888.9	1	Poor	1	30	0	92
9	44.1842	37	Female	Total resection/Subtotal resection	Chondroid	Type I	60	Craniotomy	10660.9	1	Rich	0	95	0	95
10	46.16	29	Male	Partial resection	Conventional	Type III	18	Endoscopic transsphenoidal	36111.3	0	Rich	1	7	1	27
11	50.4612	55	Male	Total resection/Subtotal resection	Chondroid	Type II	48	Craniotomy	5000	1	Rich	0	104	0	104
12	52.1545	23	Male	Total resection/Subtotal resection	Chondroid	Type II	6	Craniotomy	13191.4	1	Rich	0	115	0	115
13	53.2643	51	Female	Total resection/Subtotal resection	Chondroid	Type II	48	Craniotomy	19178.8	0	Rich	1	39	0	96
14	56.1521	50	Female	Total resection/Subtotal resection	Conventional	Type I	12	Craniotomy	14250	0	Poor	0	102	0	102
15	56.4196	27	Male	Total resection/Subtotal resection	Chondroid	Type III	6	Craniotomy	48673.5	1	Rich	0	92	1	92
16	56.9487	56	Female	Partial resection	Conventional	Type III	2	Endoscopic transsphenoidal	8739.25	0	Poor	1	4	1	27
17	60.3132	28	Male	Total resection/Subtotal resection	Chondroid	Type I	8	Craniotomy	18540.8	0	Poor	1	29	0	79
18	60.3359	16	Female	Total resection/Subtotal resection	Chondroid	Type III	12	Craniotomy	48478.4	0	Rich	1	16	0	49
19	60.4307	46	Female	Total resection/Subtotal resection	Chondroid	Type II	12	Craniotomy	7559.6	1	Poor	0	107	0	107
20	61.0093	44	Male	Total resection/Subtotal resection	Chondroid	Type II	5	Craniotomy	8738.62	1	Rich	1	12	1	24
21	65.7358	50	Male	Total resection/Subtotal resection	Conventional	Type III	12	Craniotomy	23995.4	0	Poor	1	10	1	10
22	68.7627	13	Male	Total resection/Subtotal resection	Conventional	Type I	0	Craniotomy	12313.1	0	Poor	0	65	0	65
23	70.0131	15	Female	Total resection/Subtotal resection	Chondroid	Type III	60	Craniotomy	19315.1	0	Rich	1	14	1	100
24	70.1751	41	Male	Total resection/Subtotal resection	Chondroid	Type II	0	Craniotomy	10791.6	1	Poor	1	87	0	117
25	70.9882	54	Female	Total resection/Subtotal resection	Chondroid	Type II	3	Craniotomy	12005.5	1	Poor	0	73	0	104
26	71.973	57	Female	Partial resection	Conventional	Type II	48	Craniotomy	32241.2	0	Poor	1	12	1	14
27	72.7739	56	Male	Partial resection	Conventional	Type III	24	Craniotomy	26261.9	1	Rich	1	21	0	72
28	72.986	33	Male	Partial resection	Conventional	Type II	4	Endoscopic transsphenoidal	32804.3	0	Rich	1	7	1	92
29	73.9333	27	Male	Total resection/Subtotal resection	Chondroid	Type II	12	Craniotomy	11898.1	1	Poor	0	87	0	87
30	74.2267	40	Female	Total resection/Subtotal resection	Chondroid	Type II	360	Craniotomy	26772.3	0	Poor	0	84	0	84
31	75.0155	42	Male	Total resection/Subtotal resection	Conventional	Type I	1	Craniotomy	6662.29	0	Poor	0	80	0	80
32	75.2272	23	Male	Total resection/Subtotal resection	Chondroid	Type I	120	Craniotomy	3368.64	0	Poor	0	71	0	71
33	77.0242	58	Female	Partial resection	Conventional	Type III	12	Craniotomy	14413.9	0	Rich	1	30	1	35
34	77.4343	62	Male	Total resection/Subtotal resection	Chondroid	Type II	1	Endoscopic transsphenoidal	7479.6	0	Rich	1	6	1	66
35	77.5302	21	Female	Total resection/Subtotal resection	Chondroid	Type II	2	Endoscopic transsphenoidal	23743	1	Poor	0	107	0	107
36	77.9858	43	Male	Total resection/Subtotal resection	Conventional	Type II	12	Craniotomy	18600	0	Rich	0	125	0	125
37	78.2267	57	Female	Partial resection	Conventional	Type III	24	Endoscopic transsphenoidal	19607.4	1	Poor	1	8	1	12
38	78.9715	40	Male	Total resection/Subtotal resection	Conventional	Type I	60	Endoscopic transsphenoidal	19584	0	Rich	0	121	0	121
39	79.5375	61	Male	Total resection/Subtotal resection	Chondroid	Type I	48	Endoscopic transsphenoidal	5797.8	1	Rich	1	40	1	71
40	79.5717	41	Male	Total resection/Subtotal resection	Chondroid	Type II	12	Endoscopic transsphenoidal	10847.9	1	Poor	1	106	0	128
41	79.765	59	Male	Total resection/Subtotal resection	Conventional	Type II	8	Craniotomy	42568.5	1	Rich	1	22	0	80
42	81.7024	63	Female	Partial resection	Conventional	Type II	6	Craniotomy	29217.3	1	Poor	0	57	0	57
43	82.4896	12	Female	Partial resection	Conventional	Type III	12	Craniotomy	50423.3	1	Poor	1	24	0	70
44	82.7396	47	Male	Total resection/Subtotal resection	Chondroid	Type II	6	Craniotomy	26961	1	Rich	1	4	1	21
45	83.9231	30	Male	Total resection/Subtotal resection	Conventional	Type II	24	Craniotomy	49214.5	1	Poor	1	22	0	89
46	84.9599	44	Male	Partial resection	Chondroid	Type III	36	Craniotomy	49430	0	Rich	1	72	0	90
47	85.0276	26	Male	Partial resection	Conventional	Type III	6	Craniotomy	83629.3	0	Rich	1	44	1	66
48	85.8221	41	Male	Total resection/Subtotal resection	Chondroid	Type II	24	Craniotomy	11917	1	Poor	1	25	0	106
49	86.1536	19	Male	Total resection/Subtotal resection	Conventional	Type I	96	Craniotomy	12465	1	Rich	0	89	0	89
50	86.7241	29	Female	Total resection/Subtotal resection	Conventional	Type III	24	Craniotomy	87568.7	1	Rich	1	12	1	12
51	86.8815	43	Male	Total resection/Subtotal resection	Chondroid	Type III	1	Endoscopic transsphenoidal	45066	0	Poor	0	64	0	64
52	87.2805	49	Female	Partial resection	Conventional	Type I	2	Endoscopic transsphenoidal	27360	0	Rich	1	47	1	47
53	87.3262	38	Female	Total resection/Subtotal resection	Conventional	Type II	6	Endoscopic transsphenoidal	20000.2	0	Rich	0	4	1	33
54	88.5203	54	Male	Total resection/Subtotal resection	Conventional	Type I	1	Craniotomy	15691.1	0	Rich	0	65	0	65
55	88.5421	46	Male	Total resection/Subtotal resection	Chondroid	Type II	3	Craniotomy	17974.3	0	Poor	1	42	0	92
56	90.2177	48	Male	Total resection/Subtotal resection	Conventional	Type III	7	Craniotomy	51936.8	0	Rich	0	74	0	74
57	91.0671	34	Female	Partial resection	Conventional	Type II	18	Endoscopic transsphenoidal	9965.96	1	Rich	1	17	1	87
58	91.1544	21	Female	Total resection/Subtotal resection	Chondroid	Type II	2	Endoscopic transsphenoidal	120600	1	Rich	1	32	0	84
59	91.634	36	Female	Total resection/Subtotal resection	Conventional	Type II	18	Craniotomy	10245.7	1	Poor	0	67	0	67
60	91.6847	51	Female	Total resection/Subtotal resection	Conventional	Type I	1	Endoscopic transsphenoidal	7999.07	1	Rich	1	36	0	106
61	91.723	76	Male	Total resection/Subtotal resection	Chondroid	Type II	3	Endoscopic transsphenoidal	4290	0	Poor	0	12	1	38
62	92.02	38	Female	Total resection/Subtotal resection	Conventional	Type III	72	Endoscopic transsphenoidal	104508	1	Rich	1	49	1	49
63	92.0268	22	Male	Total resection/Subtotal resection	Conventional	Type I	4	Craniotomy	8756.55	0	Rich	0	66	0	66
64	92.3073	26	Male	Total resection/Subtotal resection	Conventional	Type II	4	Craniotomy	10238.7	0	Rich	1	21	1	83
65	92.7048	48	Male	Total resection/Subtotal resection	Conventional	Type II	2	Endoscopic transsphenoidal	13118.2	0	Rich	1	6	1	30
66	93.4065	41	Female	Total resection/Subtotal resection	Conventional	Type I	1	Endoscopic transsphenoidal	11033.7	0	Rich	1	33	0	75
67	93.4686	45	Female	Partial resection	Chondroid	Type II	1	Craniotomy	10766.2	1	Rich	0	127	0	127
68	93.9691	60	Female	Total resection/Subtotal resection	Chondroid	Type II	84	Craniotomy	7698.18	2	Poor	0	118	0	118
69	94.2144	60	Male	Total resection/Subtotal resection	Conventional	Type II	240	Endoscopic transsphenoidal	10374.6	1	Rich	1	64	0	74
70	94.7795	11	Female	Partial resection	Chondroid	Type III	12	Endoscopic transsphenoidal	62927.3	1	Rich	1	12	1	13
71	95.2388	69	Male	Total resection/Subtotal resection	Conventional	Type II	6	Endoscopic transsphenoidal	27452.2	0	Poor	1	16	1	25
72	95.6475	39	Female	Partial resection	Conventional	Type II	2	Endoscopic transsphenoidal	30996	0	Poor	1	7	1	53
73	95.7853	27	Female	Partial resection	Conventional	Type III	36	Craniotomy	26000	0	Poor	1	60	0	125
74	96.4882	40	Female	Total resection/Subtotal resection	Conventional	Type II	1	Craniotomy	7751.6	0	Poor	1	24	0	65
75	97.3714	27	Female	Total resection/Subtotal resection	Chondroid	Type II	8	Craniotomy	46444.4	0	Rich	1	24	1	97
76	97.6794	37	Male	Total resection/Subtotal resection	Conventional	Type I	1	Endoscopic transsphenoidal	2476.99	0	Rich	1	33	1	71
77	97.7294	60	Female	Partial resection	Conventional	Type III	18	Endoscopic transsphenoidal	54000	0	Rich	1	5	1	15
78	98.3854	67	Female	Total resection/Subtotal resection	Conventional	Type I	18	Endoscopic transsphenoidal	12242.3	0	Rich	1	76	0	137
79	98.4208	57	Male	Total resection/Subtotal resection	Conventional	Type III	60	Endoscopic transsphenoidal	49140	0	Poor	1	34	0	110
80	98.6548	44	Female	Total resection/Subtotal resection	Conventional	Type I	120	Craniotomy	3775.68	0	Poor	1	12	0	75
81	98.6672	42	Male	Partial resection	Conventional	Type III	12	Craniotomy	19183.7	0	Rich	1	13	1	50
82	98.7849	58	Female	Total resection/Subtotal resection	Conventional	Type II	4	Craniotomy	11265.6	0	Rich	1	10	0	78
83	98.8975	25	Female	Partial resection	Conventional	Type III	16	Endoscopic transsphenoidal	97920	1	Rich	0	74	0	74
84	99.7815	42	Female	Partial resection	Conventional	Type II	6	Endoscopic transsphenoidal	19795.8	0	Poor	1	24	1	43
85	99.8293	45	Male	Total resection/Subtotal resection	Conventional	Type II	12	Endoscopic transsphenoidal	35274.5	1	Poor	0	89	0	89
86	100	14	Female	Total resection/Subtotal resection	Conventional	Type II	10	Craniotomy	53099.4	0	Rich	0	94	0	94
87	100.105	8	Male	Partial resection	Conventional	Type II	7	Endoscopic transsphenoidal	19911.1	0	Rich	1	4	1	11
88	100.108	23	Female	Total resection/Subtotal resection	Conventional	Type I	5	Craniotomy	13726.2	1	Rich	1	6	0	73
89	100.156	50	Female	Total resection/Subtotal resection	Chondroid	Type III	12	Craniotomy	38797.4	0	Poor	1	12	0	76
90	100.164	51	Female	Partial resection	Conventional	Type II	12	Endoscopic transsphenoidal	14433.3	1	Poor	0	59	0	59
91	100.788	22	Male	Total resection/Subtotal resection	Conventional	Type I	60	Craniotomy	5169.94	0	Poor	0	112	0	112
92	100.85	48	Male	Partial resection	Chondroid	Type III	72	Craniotomy	80969.5	1	Rich	1	80	0	120
93	100.873	48	Female	Total resection/Subtotal resection	Chondroid	Type II	6	Craniotomy	24100.3	1	Rich	0	77	0	77
94	101.084	53	Female	Total resection/Subtotal resection	Conventional	Type II	6	Craniotomy	11206	0	Rich	1	30	1	56
95	101.138	41	Female	Total resection/Subtotal resection	Conventional	Type III	60	Endoscopic transsphenoidal	37800	0	Poor	1	6	1	70
96	101.181	12	Female	Partial resection	Conventional	Type III	6	Craniotomy	69276.1	0	Poor	0	77	0	77
97	101.274	44	Male	Total resection/Subtotal resection	Chondroid	Type III	24	Craniotomy	6370.2	0	Rich	1	60	0	102
98	101.65	37	Male	Total resection/Subtotal resection	Conventional	Type II	2	Craniotomy	17885.3	1	Poor	1	10	1	12
99	102.032	30	Male	Total resection/Subtotal resection	Conventional	Type II	6	Craniotomy	18230.7	1	Rich	0	79	0	79
100	102.438	39	Female	Partial resection	Conventional	Type II	3	Craniotomy	18439.8	0	Poor	1	8	1	8
101	102.543	19	Male	Total resection/Subtotal resection	Conventional	Type III	2	Craniotomy	24430.8	1	Rich	1	27	1	82
102	102.658	60	Male	Partial resection	Chondroid	Type III	8	Craniotomy	21000	1	Poor	1	25	0	87
103	103.047	31	Female	Total resection/Subtotal resection	Conventional	Type II	24	Endoscopic transsphenoidal	49083.1	1	Rich	1	50	0	80
104	103.155	24	Female	Total resection/Subtotal resection	Conventional	Type I	12	Craniotomy	14197	0	Poor	0	63	0	63
105	103.433	29	Female	Total resection/Subtotal resection	Conventional	Type III	48	Craniotomy	21681.8	0	Rich	1	75	0	114
106	103.538	21	Female	Partial resection	Conventional	Type III	24	Craniotomy	29320.4	0	Rich	1	36	0	102
107	103.766	40	Female	Total resection/Subtotal resection	Conventional	Type III	1	Craniotomy	39164.8	0	Rich	1	36	0	71
108	103.914	40	Male	Partial resection	Conventional	Type III	36	Craniotomy	78750	0	Rich	1	4	1	7
109	104.225	40	Female	Partial resection	Chondroid	Type III	3	Endoscopic transsphenoidal	29160	0	Poor	1	73	0	82
110	104.544	25	Female	Total resection/Subtotal resection	Conventional	Type III	1	Craniotomy	102544	1	Rich	1	6	1	89
111	104.684	47	Female	Total resection/Subtotal resection	Conventional	Type III	18	Endoscopic transsphenoidal	31584	1	Rich	1	3	1	10
112	105.188	46	Male	Total resection/Subtotal resection	Conventional	Type II	12	Craniotomy	37618.4	0	Rich	1	40	0	104
113	105.549	16	Female	Partial resection	Conventional	Type III	12	Craniotomy	90727	1	Poor	1	3	1	49
114	106.094	52	Female	Total resection/Subtotal resection	Chondroid	Type II	12	Craniotomy	8756.55	0	Rich	1	12	1	53
115	106.309	45	Female	Total resection/Subtotal resection	Conventional	Type III	36	Endoscopic transsphenoidal	38500	0	Poor	1	48	0	59
116	106.417	56	Male	Total resection/Subtotal resection	Conventional	Type II	7	Endoscopic transsphenoidal	36756.6	0	Rich	1	27	1	46
117	106.6	25	Male	Total resection/Subtotal resection	Chondroid	Type III	36	Craniotomy	57842.6	0	Rich	0	64	0	64
118	106.78	69	Male	Total resection/Subtotal resection	Conventional	Type I	1	Endoscopic transsphenoidal	5238.86	0	Rich	1	5	1	48
119	106.796	12	Female	Partial resection	Conventional	Type III	1	Craniotomy	31079.1	1	Rich	1	8	1	15
120	107.226	48	Male	Partial resection	Conventional	Type III	10	Craniotomy	45431.7	0	Rich	1	21	1	46
121	107.414	32	Male	Partial resection	Conventional	Type III	36	Endoscopic transsphenoidal	53689.9	0	Rich	1	2	0	108
122	107.438	57	Female	Partial resection	Conventional	Type II	6	Endoscopic transsphenoidal	20046.9	0	Poor	1	3	1	31
123	107.665	37	Male	Total resection/Subtotal resection	Conventional	Type II	24	Endoscopic transsphenoidal	18506.9	1	Poor	1	97	1	110
124	107.923	34	Male	Partial resection	Conventional	Type III	3	Endoscopic transsphenoidal	18960.6	0	Poor	1	2	1	28
125	108.066	48	Female	Total resection/Subtotal resection	Conventional	Type II	6	Endoscopic transsphenoidal	25804.2	2	Rich	1	7	1	75
126	108.1	42	Male	Total resection/Subtotal resection	Conventional	Type II	6	Endoscopic transsphenoidal	14521.4	1	Rich	1	12	0	98
127	108.546	17	Male	Partial resection	Conventional	Type III	24	Craniotomy	121610	0	Rich	1	3	1	21
128	109.007	40	Male	Total resection/Subtotal resection	Chondroid	Type III	1	Craniotomy	22898.8	1	Rich	1	24	1	59
129	109.099	30	Female	Partial resection	Conventional	Type III	1	Endoscopic transsphenoidal	258025	0	Poor	1	3	1	44
130	109.137	38	Female	Partial resection	Conventional	Type II	9	Endoscopic transsphenoidal	14084.4	0	Rich	1	31	1	48
131	109.375	38	Male	Total resection/Subtotal resection	Conventional	Type II	1	Endoscopic transsphenoidal	12108.8	1	Poor	1	7	0	84
132	109.625	32	Female	Partial resection	Conventional	Type II	12	Endoscopic transsphenoidal	23256	1	Poor	1	4	0	104
133	110.073	27	Female	Total resection/Subtotal resection	Conventional	Type II	3	Endoscopic transsphenoidal	21070.4	1	Poor	1	16	0	87
134	110.259	34	Female	Partial resection	Conventional	Type III	3	Endoscopic transsphenoidal	44251.8	1	Rich	1	14	0	87
135	110.477	55	Female	Total resection/Subtotal resection	Chondroid	Type II	1	Endoscopic transsphenoidal	4290	1	Poor	0	77	0	77
136	110.543	38	Male	Partial resection	Chondroid	Type III	12	Craniotomy	180306	1	Rich	1	24	1	30
137	111.897	21	Male	Total resection/Subtotal resection	Conventional	Type II	6	Craniotomy	49248.9	1	Rich	0	84	0	115
138	111.962	78	Female	Partial resection	Conventional	Type II	6	Endoscopic transsphenoidal	43752.3	1	Rich	1	16	1	46
139	112.409	18	Male	Total resection/Subtotal resection	Conventional	Type II	24	Craniotomy	19299.2	1	Poor	1	8	0	111
140	112.44	15	Male	Partial resection	Conventional	Type II	1	Craniotomy	33040	0	Rich	0	63	0	63
141	112.483	58	Female	Total resection/Subtotal resection	Conventional	Type III	3	Endoscopic transsphenoidal	21736	1	Rich	1	6	1	6
142	112.924	42	Male	Total resection/Subtotal resection	Conventional	Type I	84	Craniotomy	12493.5	0	Rich	0	63	0	63
143	112.988	42	Male	Total resection/Subtotal resection	Chondroid	Type III	12	Endoscopic transsphenoidal	32754.2	1	Rich	1	14	0	62
144	113.715	45	Female	Partial resection	Conventional	Type II	12	Endoscopic transsphenoidal	38331.5	1	Rich	1	9	1	60
145	114.539	24	Male	Total resection/Subtotal resection	Chondroid	Type I	2	Endoscopic transsphenoidal	6484.57	1	Rich	1	15	1	28
146	114.761	51	Male	Total resection/Subtotal resection	Chondroid	Type I	1	Craniotomy	14332.6	0	Rich	0	78	0	78
147	115.085	41	Male	Total resection/Subtotal resection	Conventional	Type I	3	Craniotomy	17214	0	Rich	1	58	1	73
148	115.695	38	Male	Partial resection	Conventional	Type II	5	Endoscopic transsphenoidal	79518.5	1	Rich	1	2	1	72
149	115.981	30	Male	Partial resection	Conventional	Type III	3	Craniotomy	86926.4	1	Rich	1	45	0	56
150	116.508	61	Female	Partial resection	Conventional	Type I	6	Craniotomy	4001.09	1	Poor	1	6	1	19
151	117.248	3	Female	Total resection/Subtotal resection	Conventional	Type III	1	Craniotomy	32824.3	0	Poor	0	79	0	79
152	117.467	17	Female	Total resection/Subtotal resection	Conventional	Type II	24	Endoscopic transsphenoidal	14250	0	Poor	0	117	0	117
153	117.608	68	Female	Total resection/Subtotal resection	Chondroid	Type I	2	Endoscopic transsphenoidal	6199.63	0	Poor	1	42	0	81
154	118.132	42	Male	Total resection/Subtotal resection	Chondroid	Type III	1	Endoscopic transsphenoidal	4739.57	0	Rich	0	141	0	141
155	119.936	48	Male	Total resection/Subtotal resection	Conventional	Type II	1	Craniotomy	6605.57	0	Poor	1	110	0	110
156	120.861	59	Male	Partial resection	Conventional	Type II	12	Endoscopic transsphenoidal	22297	0	Rich	1	5	1	19
157	121.379	37	Female	Total resection/Subtotal resection	Chondroid	Type II	2	Craniotomy	32981.3	0	Poor	0	110	0	110
158	121.638	62	Female	Partial resection	Chondroid	Type II	1	Endoscopic transsphenoidal	1740.35	2	Poor	1	19	0	55
159	125.721	54	Male	Total resection/Subtotal resection	Conventional	Type II	1	Endoscopic transsphenoidal	22693.4	0	Rich	1	32	0	87
160	125.785	21	Female	Total resection/Subtotal resection	Conventional	Type I	1	Craniotomy	34668.4	0	Poor	0	81	0	81
161	126.543	48	Male	Partial resection	Conventional	Type II	36	Endoscopic transsphenoidal	16399.5	1	Rich	1	5	0	102
162	127.707	33	Male	Partial resection	Conventional	Type III	12	Endoscopic transsphenoidal	117893	1	Rich	1	17	0	121
163	129.685	33	Female	Total resection/Subtotal resection	Chondroid	Type II	3	Craniotomy	10989.2	1	Rich	0	53	0	53
164	130.066	51	Male	Total resection/Subtotal resection	Conventional	Type I	24	Endoscopic transsphenoidal	6427.31	0	Poor	0	69	0	107
165	130.071	40	Female	Total resection/Subtotal resection	Chondroid	Type I	24	Craniotomy	10500	0	Poor	0	71	0	71
166	130.562	48	Male	Total resection/Subtotal resection	Chondroid	Type II	2	Endoscopic transsphenoidal	27352.8	1	Rich	1	34	0	54
167	131.37	36	Male	Total resection/Subtotal resection	Conventional	Type III	12	Endoscopic transsphenoidal	56891.7	1	Poor	1	10	1	107
168	132.32	44	Male	Total resection/Subtotal resection	Conventional	Type I	2	Endoscopic transsphenoidal	9813.94	0	Rich	1	81	0	100
169	132.426	8	Female	Total resection/Subtotal resection	Conventional	Type III	12	Endoscopic transsphenoidal	17237.6	1	Rich	1	29	0	69
170	134.337	41	Female	Total resection/Subtotal resection	Conventional	Type II	48	Craniotomy	4985.45	1	Poor	1	70	0	109
171	134.399	44	Male	Partial resection	Chondroid	Type III	4	Craniotomy	55080	1	Rich	1	4	1	47
172	134.551	33	Female	Total resection/Subtotal resection	Conventional	Type II	24	Craniotomy	41911.3	0	Poor	0	63	0	62
173	135.078	24	Male	Partial resection	Chondroid	Type III	7	Craniotomy	37247.3	1	Rich	0	19	1	27
174	135.184	15	Male	Partial resection	Conventional	Type II	3	Craniotomy	23222.4	1	Rich	1	26	1	96
175	135.278	55	Female	Total resection/Subtotal resection	Conventional	Type II	36	Craniotomy	28964.8	0	Poor	0	55	0	55
176	140.833	46	Female	Partial resection	Conventional	Type II	24	Endoscopic transsphenoidal	47185.9	1	Rich	1	35	0	60
177	143.868	60	Female	Partial resection	Conventional	Type III	5	Endoscopic transsphenoidal	29124.8	1	Poor	1	4	1	25
178	144.7	21	Male	Total resection/Subtotal resection	Chondroid	Type II	8	Craniotomy	32869.9	0	Rich	1	3	0	59
179	145.191	63	Female	Total resection/Subtotal resection	Conventional	Type II	4	Endoscopic transsphenoidal	24624	1	Poor	1	36	0	122
180	146.704	44	Male	Total resection/Subtotal resection	Conventional	Type I	18	Endoscopic transsphenoidal	7197.58	0	Rich	0	68	0	68
181	150.945	60	Male	Total resection/Subtotal resection	Conventional	Type I	3	Craniotomy	8835.36	1	Poor	0	55	0	60
182	156.932	55	Male	Total resection/Subtotal resection	Conventional	Type II	48	Endoscopic transsphenoidal	13439.3	0	Rich	1	11	1	61
183	163.141	61	Male	Total resection/Subtotal resection	Chondroid	Type II	11	Craniotomy	10273.3	0	Rich	1	93	0	136
184	169.576	20	Male	Partial resection	Conventional	Type II	12	Endoscopic transsphenoidal	107730	0	Rich	1	24	1	59
185	172.005	51	Male	Total resection/Subtotal resection	Conventional	Type III	3	Craniotomy	23625	1	Rich	1	3	1	3
186	172.928	46	Female	Total resection/Subtotal resection	Conventional	Type I	48	Craniotomy	7399.44	1	Poor	1	12	1	125
187	177.537	38	Male	Partial resection	Chondroid	Type II	6	Craniotomy	18912.8	0	Poor	1	6	1	66
